# Supplementary material for: Different Traits Determine Introduction, Naturalization and Invasion Success In Woody Plants: Proteaceae as a Test Case
Source: PLoS One. 2013 Sep 24;8(9):e75078. doi: 10.1371/journal.pone.0075078 (PMC3782508; doi:10.1371/journal.pone.0075078)
Supplement: Table S1 — The furthest point along the introduction-naturalization-invasion continuum that Proteaceae species are recorded as having reached using different datasets. (XLS) [file pone.0075078.s004.xls]

## Sheet: Table S1
Table S1. The furthest point along the introduction-naturalization-invasion continuum that Proteaceae species are recorded as having reached using different datasets.
	List	Usage	Number of species*	Description	References
Global	1.Global Compendium of weeds	Number of naturalized species	Naturalized: 64 (C3-E)	Database of the weedy flora of the world, based on published literature. All listed species were assumed to have naturalized (i.e. escaped from cultivation, populations are self -sustaining). These species are given the following status: weed, environmental weed, noxious weed and naturalised. No Proteaceae were listed as "invasive" in the database.	GCW published online by Rod Randall (Accessed August 2011).
	2.Global Invasive Species Database	No. of naturalized or invasive species	Naturalized: 1 (C3-E)	List of invasive alien species, belonging to all taxonomic groups, which pose a threat to native biodiversity. Records were obtained from a search on the family "Proteaceae". Species were not assumed to be invasive and status was based on the returned results.	GISD (Accessed June 2011).
	3.Invasive alien trees and shrubs	Number of invasive species	Invasive: 7 (B2-E)	Global compilation of invasive alien trees and shrubs. All Proteaceae listed were included as invasive.	Richardson and Rejmánek (2011).
	4.Global herbarium records	Number of introduced species	Introduced: 36 (B2-E)	All records returned from the "Proteaceae" occurrences search were downloaded. To distinguish which species were introduced to which country, the "scientific name interpreted" and "country interpreted" was cross checked with the reference list. Species lacking co-ordinates were excluded. Records of species that were introduced outside its natural range, within Australia, were included.	Global Biodiversity Information Facility (Accessed 26 August 2011)
Australia	5.Australia’s Virtual Herbarium	Number of introduced species	Introduced: 20 (B2-E)	A search was conducted for all Proteaceae genera. If non-Australian species were present, these records were treated as introduced species. For Australian genera, each record was scrutinized for species outside its native range within Australia, except for Banksia, Hakea and Grevillea. These genera were not further examined, due to very large download files.	AVH (Accessed March 2012)
	6.The introduced flora of Australia	Number of introduced and naturalized species	Introduced: 207 (B2-E) Naturalized: 24 (C3-E)	Provides information of introduced plants grown in Australia. Information on global weedy status is provided, as well as, Australian species that have naturalized outside its native range within Australia.	R. P. Randall (2007).
South Africa	7.Southern African Plant Invaders Atlas	Number of introduced, naturalized or invasive species	Introduced: 13 (B1-E) Naturalized: 1 (C3-E) Invasive: 4 (B2-E)	Database providing information on the distribution, abundance and habitats of non-native plants in Southern Africa. All plants in this list were not assumed to be invasive. Species were only recorded as naturalized or invasive if this was stated in the database.	SAPIA (Accessed August 2011)
	8.Protea Atlas	Number of introduced species	Introduced: 18 (B2-E)	Database of species distribution in Southern Africa. It also includes ecological data of species and habitats. All alien Proteaceae were recorded as introduced. The database does indicate alien species status.	The Protea Atlas Project (Accessed August 2011).
	9.Glens cultivation list	Number of introduced species	Introduced: 56 (B2-E)	A listing of 34 000 plants that are cultivated in Southern Africa. All Proteaceae were recorded as introduced.	H. F. Glen (2002).
	10.Forestry trials	Number of introduced species	Introduced: 26 (B2-E)	A historical account of species that were introduced for forestry trials in Southern Africa. Records of location, climatic, topographic, morphological and demographic data are also provided. Grevillea was the only genus recorded.	Poynton (2009).
	11.Bolus herbarium	Number of introduced, naturalized or invasive species	Introduced: 5 (B2-E) Invasive: 1 (D1-E)	Herbarium records of alien species in South Africa. If a record was stated as invasive, then it is.	University of Cape Town, Bolus herbarium collection.
	12.Compton Herbarium	Number of introduced species	Introduced: 29 (B2-E)	Herbarium records of alien species in South Africa.	Kirstenbosch, Compton herbarium collection.
	13.Proteaceae flower farm (Western Cape)	Number of introduced species	Introduced: 15 (B2-B3)	Farmer has been exporting South African Proteaceae (flowers and cuttings) to several countries, over the past 15 years. All species that were exported for planting purposes were recorded as introduced. Hybrids were excluded.	Anonymous (pers.comm. 2012).
	14.Honingklip flower farm (Western Cape)	Number of introduced species	Introduced: 4 (B2-E)	Old records of plantings used for the cut flower industry.	Compton Herbarium (1989). Proteas:Nature’s Pride. Protea colour prints, South Africa.
Europe	15.Flora Europaea	Number of introduced and naturalized species	Introduced: 2 (B2-E) Naturalized: 2 (C3-E)	Describes wild or widely cultivated species in Europe. Species distributions including naturalized species are provided. Proteaceae listed in this series were recorded as introduced along with their given status.	Flora Europaea (1964).
	16.European Garden Flora	Number of introduced and naturalized species	Introduced: 96 (B2-E) Naturalized: 2 (C3-E)	Cultivated ornamental plants in Europe. All plants are treated as introduced, unless classified as naturalized or invasive.	Walters et al. (1984-2000).
	17.Delivering Alien Invasive Species Inventories for Europe project	Number of naturalized or invasive species	Naturalized: 5 (C3-E)	Invasive species database for taxa in Europe. Records returned from the search for "Proteaceae" were used. Species were not assumed to be invasive and status was based on the returned results.	DAISIE (Accessed June 2011).
Hawaii	18.Breeding program	Number of introduced species	Introduced: 50 (B1-E)	Species, hybrids and cultivars imported to Hawaii, between 2000 and 2005, for evaluating breeding success. Successful species were released to growers. We treated all records as introduced species. Cultivars and hybrids were excluded.	Leonhardt et al. (2005).
	19.Cultivated plants in Hawaii	Number of introduced species	Introduced: 62 (B2-E)	This book gives an account of species cultivated in the Hawaiian islands. Species were only recorded as introduced, since species status was not provided.	H. St. John (1973).
Other databases	20.South India Flora	Number of introduced and naturalized species	Introduced: 4 (B2-E) Naturalized: 1 (C3-E)	Records of Proteaceae in the Palani Hills, South India. Alien species were recorded as introduced and only recorded as naturalized if this was stated.	K.M. Matthew (1999).
	21.Malesiana Flora	Number of introduced species	Introduced: 3 (B2-E)	Describes the flora of Malesia which spans six countries in Southeast Asia. Alien Proteaceae were only recorded as introduced, since invasion status was not given.	C. G. G. J. van Steenis (1958).
	22.Pacific Island Ecosystems at Risk	Number of naturalized or invasive species	Invasive: 3 (B2-E)	Records were based on a list sorted according to "Scientific names by family". Species were recorded as "naturalized" and would have been recorded as "invasive" if this was stated.	PIER (Accessed February 2012).
	23.United States Department of Agriculture (USDA)	Number of introduced, naturalized or invasive species	Introduced: 3 (B2-E) Naturalized: 2 (C3-E)	Database includes classification, distribution, threatened and endangered species and invasive and noxious weeds in the US. Species records that were returned from the "Invasive and Noxious Weeds" search were included according to their status given in the database.	The PLANTS Database (Accessed August 2011)
	24.New Zealand	Number of introduced and naturalized species	Introduced: 20 (B2-E) Naturalized: 11 (C3-E)	Checklist of 2436 records of New Zealand's plant taxa. Taxa were classified as casual, naturalized and eradicated. Records for all Proteaceae were included, except hybrids.	New Zealand naturalized plant checklist (2006).
	25.Nursery Catalogue (Britain)	Number of introduced species	Introduced: 176 (B2-E)	This catalogue contains plants and cultivars introduced into Britain. Records returned from the "Protecaeae" search were included, hybrids were excluded.	Royal Horticultural Society, Plant Finder (2010).
	26.Reunion Island	Number of introduced, naturalized or invasive	Introduced: 13 (B2-E) Invasive: 2 (D1-E)	Lists introduced, naturalized and invasive species. "Disappearance" records were recorded as introduced (7 species did not survive).	C. Lavergne (pers.comm. 2012).
The Food and Agriculture Organization of the United Nations (FAO) database was also surveyed. These data are not included in the analyses. After consulting experts regarding the listed "invasive" species, this source was deemed unreliable.
*This column represents the number of species that are recorded as introduced,naturalized or invasive. The codes in parentheses follows the categories suggested by Blackburn et al. in 2011
