# Supplementary material for: Different Traits Determine Introduction, Naturalization and Invasion Success In Woody Plants: Proteaceae as a Test Case
Source: PLoS One. 2013 Sep 24;8(9):e75078. doi: 10.1371/journal.pone.0075078 (PMC3782508; doi:10.1371/journal.pone.0075078)
Supplement: Table S3 — Seventy-four literature sources and online databases that were used, in combination, to collate information on the explanatory variables. (XLS) [file pone.0075078.s006.xls]

## Sheet: Sheet1
Table S3. Seventy-four literature sources and online databases that were used, in combination, to collate information on the explanatory variables.
Literature sources	Internet data sources
Abbott, I. 1985. Reproductive ecology of Banksia grandis (Proteaceae). New Phytologist, 99: 129-148	AgroForestryTree Database, www.worldagroforestrycentre.org, Accessed May 2012
Anne, T. and Hopper, S. 1988. The Banksia Atlas (Australian Flora and Fauna Series Number 8). Canberra: Australian Government Publishing Service. ISBN 0-644-07124-9	Atlas of living Australia, http://www.ala.org.au/, Accessed June 2012.
Armesto, J.J. and Rozzi, R. 1989. Seed dispersal syndromes in the Rain forest of Chile: evidence for the importance of biotic dispersal in a temperate rain forest. Journal of Biogeography, 16(3): 219-226	Australian native plants nursery, http://www.australianplants.com, Accessed May 2012
Benson, D. and McDougall, L. 2000. Ecology of Sydney plant species: Part 7b Dicotyledon families Proteaceae to Rubiaceae. Cunninghamia, Vol. 6(4): 1016-1202	Australian Native Plants Society, http://anpsa.org.au, Accessed May 2012
Ben-Jaacov J. & Silber A. (2006) Leucadendron: A Major Proteaceous Floricultural Crop. In: Proteaceous ornamentals: Banksia, Leucadendron, Leucospermum and Protea (ed J. Janick) pp. 113-48. Scripta Horticulturae , Belgium	Eastaugh, B. and Sternal-Johnson, C. n.d. Saving our tress, Dulwich Hill Camperdown Enmore Lewisham Marrickville Newtown Petersham St Peters Stanmore Sydenham Tempe: Grevillea lavandulacea, http://savingourtrees.wordpress.com/2011/08/15/grevillea-lavandulacea/, Accessed May 2012
Bradstock, R.A. 1990. Demography of woody plants in relation to fire: Banksia serrata Lf. and Isopogon anemonifolius (Salisb.) Knight. Australian Journal of Ecology, 15: 117–132	FloraBase for the Western Australia flora, http://florabase.dec.wa.gov.au, Accessed May 2012
Bradstock, R.A. and O'Connell, M.A. 1988. Demography of woody plants in relation to fire: Banksia ericifolia L.f. and Petrophile pulchella (Schrad) R.Br. Australian Journal of Ecology, 13: 505–518	Global biodiversity information facility, http://www.gbif.org/, Accessed June 2012
Carter, O., Murphy, A.H. and Downe, J. 2006. National Recovery Plan for the Enfield Grevillea: Grevillea bedggoodiana. Victorian Government Department of Sustainability and Environment (DSE), Melbourne	Kew Gardens Seed Information Database, http://data.kew.org/sid/sidsearch.html (Accessed August 2011)
Coetzee J. H. & Littlejohn G. M. (2001) Protea: A Floricultural Crop from the Cape Floristic Kingdom In: Proteaceous ornamentals: Banksia, Leucadendron, Leucospermum and Protea (ed J. Janick) pp. 77-105. Scripta Horticulturae, Belgium	National Association of Woodworkers, New Zealand, Rewarewa (Knightia excelsa) ,http://www.naw.org.nz/resources/trees/rewarewa.pdf, Accessed May 2012
Collins B. G. and Rebelo T. (1987) Pollination biology of the Proteaceae in Australia and southern Africa. Australian Journal of Ecology, 12: 387-421	New South Wales flora online, http://plantnet.rbgsyd.nsw.gov.au/search/simple.htm, Accessed May 2012
Criley R. A. (1998) Leucospermum: botany and horticulture. In: Proteaceous ornamentals: Banksia, Leucadendron, Leucospermum and Protea (ed J. Janick) pp. 27-66. Scripta Horticulturae, Belgium	OzNativePlants, Australian Native Plants, http://www.oznativeplants.com, Accessed May 2012
Croxford, B., Yan, G. and Sedgley, R. 2003. Evaluation of Phytophthora tolerance in Leucadendron. Rural industries research and development corporation, 03/119: 1-16	Pieroni, M. and Alcock, K. 1999. Cultivation of Dryandra, http://asgap.org.au/APOL15/sep99-4.html, Accessed May 2012
Costello, G., Gregory, M. and Donatiu, P. 2009. Southern Macadamia species recovery plan. report to Department of the Environment, Water, Heritage and the Arts, Canberra by Horticulture Australia Limited, Sydney	Plants for a Future, http://www.pfaf.org/user/Plant.aspx?LatinName=Knightia+excelsa, Accessed May 2012
Enright, N.J. Lamont, B.B. and Marsula, R. 1996. Canopy seed bank dynamics and optimum fire regime for the highly serotinous shrub, Banksia hookeriana. Journal of Ecology, 84 (1): 9-17	Plants of Tasmania Nursery, http://www.potn.com.au/plant_list_H.htm, Accessed May 2012
Enright, N.J., Marsula, R. Lamont, B.B. And Wissel, C. 1998. The ecological significance of canopy seed storage in fire-prone environments: a model for resprouting shrubs. Journal of Ecology, 86 (6): 960–973	PlantzAfrica, South African National Biodiversity Institute, www.plantzafrica.com, Accessed May 2012
Flora of Australia Volumes 16 (1995), 17A (2000) and 17B (1999)	The responses of native Australian plant species to Phytophthora cinnamomi: Part 2, Appendix 4. Management of Phytophthora cinnamomi for biodiversity conservation in Australia. Department of the Environment and Heritage, Australian Government. 2006. http://www.environment.gov.au/biodiversity/invasive/publications/pubs/appendix4.pdf, Accessed May 2012
Franklin, D.C. 1997. The foraging behaviour of avian nectarivores in a monsoonal australian woodland over a six month period. Corella, 21(2): 48-54	The Protea Atlas Project, South African National Biodiversity Institute, Kirstenbosch, http://protea.worldonline.co.za (Accessed August 2011)
George, A.S. 1984. An introduction to the Proteaceae of Western Australia. Kangaroo Press, Kenthurst
Germishuizen, G. and Meyer, N.L. (eds) 2003. Plants of southern Africa: an annotated checklist. Strelitzia 14. National Botanical Institute, Pretoria
Goldingay, R.L. 2000. Further assessment of pollen limitation in the waratah (Telopea speciosissima). Australian Journal of Botany, 48: 209–214
Goldingay, R and Bowen, M. 2003. The breeding systems of Hicksbeachia pinnatifolia and Triunia youngiana (Proteaceae). Cunninghamia, 8(2): 157–161
Goldingay, R.L. and Whelan, R.J. 1990. Breeding system and tests for pollen-limitation in two species of Banksia. Australian Journal of Botany, 38(1): 63 – 71
Goldingay, R.L., Carthew, S.M. and Whelan, R.J. 1991. The importance of non-flying mammals in pollination. Oikos, 61: 79-87
Groom, P.K. and Lamont, B.B. 1997. Fruit-seed relations in Hakea: serotinous species invest more dry matter in predispersal seed protection. Australian Journal of Ecology, 22: 352-355
Halloy, S., Grau, A. and McKenzie, B. 1996. Gevuina Nut (Gevuina avellana, Proteaceae), a cool climate alternative to Macadamia. Economic Botany, 50 (2): 224-235
Hanley, M.E., Lamont, B.B. and Armbruster, W.S. 2009. Pollination and plant defence traits co-vary in Western Australian Hakeas. New Phytologist, 182: 251–260
Heard, T.A. 1993. Pollinator requirements and flowering patterns of Macadamia integrifolia. Australian Journal of Botany, 41(5): 491 – 497
Hocking, P.J. 1983. The dynamics of growth and nutrient accumulation by fruits of Grevillea leucopteris Meissn., a proteaceous shrub, with special reference to the composition of xylem and phloem sap. New Phytologist, 93 (4): 511-529
Holmes G.D., James, E.A. and Hoffmann, A.A. 2008. Limitations to reproductive output and genetic rescue in populations of the rare shrub Grevillea repens (Proteaceae). Annals of Botany, 102 (6): 1031-1041
Hooper, S.D. 1980. Bird and Mammal pollen vectors in Banksia communities at Cheyne Beach, Western Australia. Australian Journal of Botany, 28: 61–75
Krauss, S.L., He, T., Barrett, L.G., Lamont, B.B., Enright, N.J., Miller, B.P. and Hanley. M.E. 2009. Contrasting impacts of pollen and seed dispersal on spatial genetic structure in the bird-pollinated Banksia hookeriana. Heredity, 102: 274–285
Ladd, P.G., Nanni, I. and Thomson, G.J. 1998. Unique Stigmatic Structure in Three Genera of Proteaceae. Australian Journal of Botany, 46: 479–488
Le Maitre, D.C., Thuiller, W. and Schonegevel, L. 2008. Developing an approach to defining the potential distributions of invasive plant species: a case study of Hakea species in South Africa. Global Ecology and Biogeography, 17: 569–584
Leonhardt and Criley. 1999. Proteaceae Floral Crops: Cultivar Development and Underexploited Uses, College of Tropical Agriculture and Human Resources Journal Series No. 4431, Reprinted from: Perspectives on new crops and new uses. 1999. J. Janick (ed.), ASHS Press, Alexandria, VA
Majer, J.D. and Lamont, B.B. 1985. Removal of seed of Grevillea pteridifolia (Proteaceae) by ants. Australian Journal of Botany, 33(5): 611 – 618
Mast, A.R., Milton, E.F. Jones, E.H., Barker, R.M., Barker, W.R. and Weston, P.H. 2012. Time-calibrated phylogeny of the woody Australian genus Hakea (Proteaceae) supports multiple origins of insect-pollination among bird-pollinated ancestors. American Journal of Botany, 99(3): 472–487
Matthews, L. J. 1993. Proteas of the world. Timber Press, U.S.A
Matthews, M. L. and Sedgley, M. 1998. Breeding system of Dryandra quercifolia and D. formosa (Proteaceae). Australian Journal of Botany, 46: 439–452
McCredie, T.A., Dixon, K.W. and Sivasithamparam, K. 1985. Variablility in the resistance of Banksia L.f. speices to Phytophthora cinnamomi. Australian Journal of Botany, 33: 629-637
Myerscough P. J., Whelan R. J. & Bradstock R. A. 2001. Ecology of Proteaceae with special reference to the Sydney region. Cunninghamia, 6, 951–1015
Pyke, G.H. 1983. Relationship between time since the last fire and flowering in Telopea speciosissima R. Br. and Lambertia formosa Sm. Australian Journal of Botany, 31: 293–296
Ramsey, M.W. 1988. Differences in pollinator effectiveness of birds and insects visiting Banksia menziesii (Proteaceae). Oecologia, 76: 119-124
Rebelo, T. 1995. Sasol Proteas. A field guide to the Proteas of Southern Africa. Fernwood Press, Vlaeberg, Cape Town
Reid, A. and Fuss, A. 2005. Final Report on the Australian Flora Foundation grant, Stirlingia latifolia Establishment: 1994/96. Horticultural Industries Branch, Department of Agriculture, Western Australia
Scott, J.K. 1980. Estimation of the outcrossing rate for Banksia attenuata R.Br. and Banksia menziesii R.Br. (Proteaceae). Australian Journal of Botany, 28(1) 53 – 59
Sedgley M. (1998) Banksia: New Proteaceous Cut Flower Crop. In: Proteaceous ornamentals: Banksia, Leucadendron, Leucospermum and Protea (ed J. Janick) pp. 9-23. Scripta Horticulturae, Belgium
Smith, J.A and Gross, C.L. 2002. The pollination ecology of Grevillea beadleana McGillivray, an endangered shrub from Northern New South Wales, Australia. Annals of Botany, 89: 97-108
Smith-Ramirez, C. and Armesto, J.J. 2003. Foraging behaviour of bird pollinators on Embothrium coccineum (Proteaceae) trees in forest fragments and pastures in southern Chile. Austral Ecology, 28: 53–60
Vaughton, G. 1996. Pollination disruption by European honeybees in the Australian bird-pollinated shrub Grevillea barklyana (Proteaceae). Plant Systematics and Evolution, 200 (1-2): 89-100
Vaughton, G. 1998. Soil seed bank dynamics in the rare obligate seeding shrub, Grevillea barklyana (Proteaceae). Australian Journal of Ecology, 23 (4): 375-384
Von Broembsen, S.L. 1985. Phytophthora root rot of commercially cultivated proteas in South Africa. The American Phytopathological Society, 69(3): 211-213
Weste, G. 2001. Interaction between Phytophthora cinnamomi and Victorian native plant species growing in the wild. Australian mycologist, 20(2): 64-72
Wiens, D., Renfree, M. and Wooller, R.O. 1979. Pollen loads of honey possums (Tarsipes Spenserae) and nonflying mammal pollination in South-western Australia. Annals of the Missouri Botanical Garden, 66 (4): 830-838
Wooller, R.D. and Wooller, S.J. 1998. Consistent individuality in the timing and magnitude of flowering by Adenanthos obovatus (Proteaceae). Australian Journal of Botany, 46: 595–608
Wooller, S.J. and Wooller, R.D. 2002. Mixed mating in Banksia media. Australian Journal of Botany, 50(5) 627 – 631
Wooller, S.J. and Wooller, R.D. 2003. The role of non-flying animals in the pollination of Banksia nutans. Australian Journal of Botany, 51(5):503 – 507
Wooller, S.J. and Wooller, R.D. 2004. Seed viability in relation to pollinator availability in Banksia baxteri. Australian Journal of Botany, 52: 195–199
