# Supplementary material for: Different Traits Determine Introduction, Naturalization and Invasion Success In Woody Plants: Proteaceae as a Test Case
Source: PLoS One. 2013 Sep 24;8(9):e75078. doi: 10.1371/journal.pone.0075078 (PMC3782508; doi:10.1371/journal.pone.0075078)
Supplement: Table S4 — Raw data of all introduced, naturalized and invasive species and the fourteen traits that were measured. See Table 1 for metadata. (XLS) [file pone.0075078.s007.xls]

## Sheet: Database
Table S4. Raw data of all introduced, naturalized and invasive species and the fourteen traits that were measured. See Table 1 for metadata.
Genus	Species	Region of origin	Introduced status	Naturalized status	Invasive status	Height	Life form	Seed mass	Maturity	Flowering duration	Survival mechanism	Serotiny	Dispersal	Bird pollinated	Compatibility	Range size	Phytophthora	Inflorescence size	Agroforestry	Barrier	Ornamental	Forestry	Fuel	Land Rehabilitation
Adenanthos	sericeus	Australia	1			3	Shrub	NA	NA	9	1	0	Ants	1	NA	46894.6	Very susceptible	0	1	1	1	0	0	0
Adenanthos	argyreus	Australia	1			1	Shrub	NA	NA	3	1	0	Ants	1	NA	60520.2	NA	0	0	0	1	0	0	0
Adenanthos	obovatus	Australia	1			1	Shrub	NA	NA	8	0	0	NA	1	0	138768	Very susceptible	0	1	0	1	0	0	0
Adenanthos	pungens	Australia	1			3	Shrub	NA	NA	4	1	0	Ants	1	NA	13690.4	Very susceptible	0	0	0	0	0	0	0
Beauprea	asplenioides	New Caledonia	1			NA	NA	NA	NA	NA	NA	NA	NA	NA	NA	546.212	NA	0	0	0	0	0	0	0
Beauprea	balansae	New Caledonia	1			NA	NA	NA	NA	NA	NA	NA	NA	NA	NA	NA	NA	NA	0	0	0	0	0	0
Beauprea	gracilis	New Caledonia	1			NA	NA	NA	NA	NA	NA	NA	NA	NA	NA	NA	NA	NA	0	0	0	0	0	0
Beauprea	montana	New Caledonia	1			NA	NA	NA	NA	NA	NA	NA	NA	NA	NA	13.6269	NA	NA	0	0	0	0	0	0
Beauprea	neglecta	New Caledonia	1			NA	NA	NA	NA	NA	NA	NA	NA	NA	NA	3058.92	NA	NA	0	0	0	0	0	0
Beauprea	pancheri	New Caledonia	1			NA	NA	NA	NA	NA	NA	NA	NA	NA	NA	49.1203	NA	NA	0	0	0	0	0	0
Beauprea	spathulifolia	New Caledonia	1			NA	NA	NA	NA	NA	NA	NA	NA	NA	NA	609.424	NA	NA	0	0	0	0	0	0
Beaupreopsis	paniculata	New Caledonia	1			1.5	Shrub	NA	NA	NA	NA	NA	NA	NA	NA	109.346	NA	0	0	0	0	0	0	0
Bellendena	montana	Australia	1			1.8	Shrub	53.127	NA	3	NA	NA	NA	NA	NA	42071.4	NA	0	0	0	0	0	0	0
Aulax	umbellata	Southern Africa	1			2.5	Shrub	32.85	1	4	1	1	Wind	0	0	12861.2	NA	NA	0	0	0	0	0	0
Aulax	cancellata	Southern Africa	1			2.5	Shrub	37	2	4	1	1	Wind	0	0	29185.3	Very susceptible	0	0	0	0	0	0	0
Aulax	pallasia	Southern Africa	1			3	Shrub	10.5	2	4	0	1	Wind	0	0	23127.4	NA	0	0	0	0	0	0	0
Protea	acaulos	Southern Africa	1			0.3	Shrub	NA	1	6	0	1	Wind	1	NA	40476.8	NA	0	1	0	0	0	0	0
Protea	acuminata	Southern Africa	1			2	Shrub	10.8	1	4	1	1	Wind	1	NA	10089	NA	0	1	0	0	0	0	0
Protea	amplexicaulis	Southern Africa	1			0.4	Shrub	12.79	1	4	1	1	Wind	0	NA	10452.1	NA	0	1	0	0	0	0	0
Protea	cynaroides	Southern Africa	1	1		2	Shrub	23.48	1	12	0	1	Wind	1	NA	140573	Resistant	1	1	0	0	0	0	0
Protea	susannae	Southern Africa	1			3	Shrub	22.74	1	6	1	1	Wind	1	0	28791.5	NA	1	1	0	0	0	0	0
Protea	coronata	Southern Africa	1			3	Shrub	35.15	1	6	1	1	Wind	1	NA	64230.7	NA	1	1	0	0	0	0	0
Protea	subvestita	Southern Africa	1	1		5	Shrub	6.92	1	7	1	1	Wind	1	NA	112722	NA	0	1	0	0	0	0	0
Protea	aristata	Southern Africa	1			2.5	Shrub	NA	5	5	1	1	Wind	1	NA	420.359	NA	1	1	0	0	0	0	0
Protea	aurea	Southern Africa	1			5	Shrub	NA	1	12	1	1	Wind	1	0	35537.9	NA	1	1	0	0	0	0	0
Protea	aurea subsp. potbergensis	Southern Africa	1			5	Shrub	NA	6	4	1	1	Wind	1	NA	18.7214	NA	1	1	0	0	0	0	0
Protea	burchellii	Southern Africa	1			2	Shrub	13.87	3	3	1	1	Wind	1	NA	12175.8	NA	1	1	0	0	0	0	0
Protea	caffra	Southern Africa	1			5	Shrub	NA	1	4	0	0	Wind	1	NA	NA	Resistant	0	1	0	0	0	0	0
Protea	canaliculata	Southern Africa	1			1.2	Shrub	NA	1	4	1	1	Wind	1	NA	7595.59	NA	0	1	0	0	0	0	0
Protea	compacta	Southern Africa	1			3.5	Shrub	90.9	1	6	1	1	Wind	1	1	10080.1	Resistant	1	1	0	0	0	0	0
Protea	cordata	Southern Africa	1			0.5	Shrub	18.2	2	2	1	1	Wind	1	NA	15067.9	NA	0	1	0	0	0	0	0
Protea	decurrens	Southern Africa	1			0.6	Shrub	NA	3	4	1	1	Wind	0	NA	6248.15	NA	0	1	0	0	0	0	0
Protea	denticulata	Southern Africa	1			1	Shrub	NA	1	3	0	1	Wind	1	NA	138.955	NA	0	1	0	0	0	0	0
Protea	dracomontana	Southern Africa	1			1.5	Shrub	NA	1	3	0	0	Wind	1	NA	18023	NA	0	1	0	0	0	0	0
Protea	effusa	Southern Africa	1			1.5	Shrub	NA	1	5	0	1	NA	0	NA	5719.44	NA	1	1	0	0	0	0	0
Protea	eximia	Southern Africa	1			5	Shrub	36.26	1	6	1	1	Wind	1	0	88544	Resistant	1	1	0	0	0	0	0
Protea	gaguedi	Southern Africa	1			3	Shrub	NA	1	8	1	0	Wind	1	NA	792376	NA	1	1	0	0	0	0	0
Protea	grandiceps	Southern Africa	1			2	Shrub	NA	1	5	1	1	Wind	1	NA	32934.9	NA	1	1	0	0	0	0	0
Protea	holosericea	Southern Africa	1			1.2	Shrub	NA	6	2	1	1	Wind	1	NA	8.81075	NA	0	1	0	0	0	0	0
Protea	lacticolor	Southern Africa	1			6	Shrub	NA	3	5	1	1	Wind	1	0	2293.68	NA	0	1	0	0	0	0	0
Protea	laevis	Southern Africa	1			0.2	Shrub	13.35	1	6	1	1	Wind	1	NA	5295.6	NA	0	1	0	0	0	0	0
Protea	lanceolata	Southern Africa	1			4	Shrub	16.27	4	7	1	1	Wind	1	NA	3709.21	Susceptible	0	1	0	0	0	0	0
Protea	laurifolia	Southern Africa	1			5	Shrub	15.81	1	8	1	1	Wind	1	0	146988	Resistant	1	1	0	0	0	0	0
Protea	lepidocarpodendron	Southern Africa	1			3	Shrub	34.8	1	5	1	1	Wind	1	NA	3566.29	NA	1	1	0	0	0	0	0
Protea	longifolia	Southern Africa	1			1.5	Shrub	43.59	1	5	1	1	Wind	1	0	7168.83	Susceptible	1	1	0	0	0	0	0
Protea	lorifolia	Southern Africa	1			3	Shrub	16.08	1	7	1	1	Wind	1	NA	60873.5	NA	1	1	0	0	0	0	0
Protea	magnifica	Southern Africa	1			2.5	Shrub	118.17	1	8	1	1	Wind	1	NA	45317.1	Susceptible	1	1	0	0	0	0	0
Protea	mundii	Southern Africa	1			8	Shrub	18.42	1	9	1	1	Wind	1	0	36336.4	NA	0	1	0	0	0	0	0
Protea	nana	Southern Africa	1			1.3	Shrub	8.37	1	4	1	1	Wind	0	NA	1073.27	NA	0	1	0	0	0	0	0
Protea	neriifolia	Southern Africa	1			3	Shrub	19.13	1	10	1	1	Wind	1	0	94843.4	Resistant	1	1	0	0	0	0	0
Protea	nitida	Southern Africa	1			5	Tree	47.4	1	12	0	1	Wind	1	NA	129063	Resistant	1	1	0	0	0	0	0
Protea	obtusifolia	Southern Africa	1			4	Shrub	13.94	1	6	1	1	Wind	1	0	13162	Resistant	1	1	0	0	0	0	0
Protea	pudens	Southern Africa	1			0.4	Shrub	NA	5	5	1	1	Wind	1	NA	65.5174	NA	0	1	0	0	0	0	0
Protea	pityphylla	Southern Africa	1			1	Shrub	6.34	9	5	1	1	Wind	NA	NA	750.093	NA	0	1	0	0	0	0	0
Protea	punctata	Southern Africa	1			4	Shrub	11.76	1	7	1	1	Wind	1	NA	71845.9	NA	0	1	0	0	0	0	0
Protea	recondita	Southern Africa	1			1	Shrub	9.3	2	5	1	1	Wind	1	NA	3956.15	NA	0	1	0	0	0	0	0
Protea	repens	Southern Africa	1	1		4.5	Shrub	67.9	1	12	1	1	Wind	1	0	183184	Resistant	1	1	0	0	0	0	0
Protea	roupelliae	Southern Africa	1			8	Tree	14.42	1	12	1	1	Wind	1	NA	329064	NA	1	1	0	0	0	0	0
Protea	rubropilosa	Southern Africa	1			8	Tree	NA	1	4	1	0	Wind	1	NA	10467.2	NA	0	1	0	0	0	0	0
Protea	scabra	Southern Africa	1			0.2	Shrub	35.31	2	7	0	1	Wind	0	NA	7670.62	NA	0	1	0	0	0	0	0
Protea	scabriuscula	Southern Africa	1			0.5	Shrub	NA	2	4	0	1	Wind	NA	NA	1876.41	NA	0	1	0	0	0	0	0
Protea	scolymocephala	Southern Africa	1			1.5	Shrub	NA	1	5	1	1	Wind	0	NA	90476.2	NA	0	1	0	0	0	0	0
Protea	simplex	Southern Africa	1			1	Shrub	NA	1	2	0	0	Wind	1	NA	254669	NA	0	1	0	0	0	0	0
Protea	speciosa	Southern Africa	1			1.2	Shrub	44.97	1	8	0	1	Wind	1	NA	18923	NA	1	1	0	0	0	0	0
Protea	stokoei	Southern Africa	1			2	Shrub	NA	8	6	1	1	Wind	1	NA	495.501	NA	1	1	0	0	0	0	0
Protea	venusta	Southern Africa	1			0.7	Shrub	NA	2	3	1	1	Wind	1	NA	2423.43	NA	1	1	0	0	0	0	0
Protea	welwitschii	Southern Africa and Africa	1			1.5	Shrub	17.4	1	6	0	0	Wind	1	NA	1392382	NA	0	1	0	0	0	0	0
Faurea	rochetiana	Southern Africa and Africa	1			7	Tree	NA	1	7	0	0	Wind	0	NA	420822	NA	1	0	0	0	1	0	0
Faurea	saligna	Southern Africa	1			10	Tree	NA	1	7	0	0	Wind	0	NA	1357041	NA	1	0	1	1	1	1	0
Isopogon	anemonifolius	Australia	1			2	Shrub	4.56	NA	6	0	1	Unspecialized	0	NA	155081	Very susceptible	0	1	0	1	0	0	0
Isopogon	anethifolius	Australia	1			2	Shrub	3.4	NA	3	0	1	Unspecialized	0	NA	35319.8	NA	0	1	1	0	0	0	0
Isopogon	dawsonii	Australia	1			5	Shrub	2.74	NA	3	1	1	Unspecialized	0	NA	17819.8	NA	0	1	0	0	0	0	0
Isopogon	formosus	Australia	1			2	Shrub	NA	NA	5	NA	1	Unspecialized	0	NA	238493	Very susceptible	0	1	0	0	0	0	0
Isopogon	dubius	Australia	1			1.2	Shrub	NA	NA	3	NA	1	Unspecialized	0	NA	42661.9	NA	0	1	0	1	0	0	0
Isopogon	petiolaris	Australia	1			1	Shrub	3.77	NA	5	NA	1	Unspecialized	0	NA	196457	NA	0	0	0	1	0	0	0
Leucadendron	album	Southern Africa	1			2	Shrub	18.99	1	1	1	1	Wind	0	0	17324.4	NA	0	1	0	1	0	0	0
Leucadendron	argenteum	Southern Africa	1	1		10	Tree	252.01	2	1	1	1	Wind	0	0	1302.86	Very susceptible	0	1	0	1	0	0	0
Leucadendron	arcuatum	Southern Africa	1			1.3	Shrub	NA	2	2	0	0	Mammals	0	0	5494.41	NA	0	1	0	0	0	0	0
Leucadendron	brunioides	Southern Africa	1			2	Shrub	19.34	2	2	0	0	Wind	0	0	41671.9	NA	0	1	0	0	0	0	0
Leucadendron	chamelaea	Southern Africa	1			2.3	Shrub	NA	1	1	1	0	Unspecialized	0	0	1510.42	NA	0	1	0	0	0	0	0
Leucadendron	comosum	Southern Africa	1			1.7	Shrub	NA	2	2	1	1	Wind	0	0	21265.8	NA	0	1	0	0	0	0	0
Leucadendron	conicum	Southern Africa	1			6	Shrub	NA	3	2	1	1	Wind	0	0	7129.14	NA	0	1	0	0	0	0	0
Leucadendron	coniferum	Southern Africa	1			4	Shrub	10.47	2	2	1	1	Wind	0	0	13056	Very susceptible	0	1	0	0	0	0	0
Leucadendron	cryptocephalum	Southern Africa	1			1	Shrub	NA	8	3	1	1	Wind	NA	0	138.267	NA	0	1	0	0	0	0	0
Leucadendron	daphnoides	Southern Africa	1			1.5	Shrub	200	2	3	1	0	Mammals	0	0	5426.57	NA	0	1	0	0	0	0	0
Leucadendron	discolor	Southern Africa	1			2	Shrub	7.12	6	1	1	1	Unspecialized	0	0	2125.49	NA	0	1	0	0	0	0	0
Leucadendron	dregei	Southern Africa	1			0.6	Shrub	14	1	2	1	1	Wind	0	0	3665.22	NA	0	1	0	0	0	0	0
Leucadendron	dubium	Southern Africa	1			1.3	Shrub	61.05	3	2	1	0	Mammals	0	0	700.462	NA	0	1	0	0	0	0	0
Leucadendron	elimense	Southern Africa	1			1.5	Shrub	34.51	2	3	1	0	Unspecialized	0	0	826.81	NA	0	1	0	0	0	0	0
Leucadendron	ericifolium	Southern Africa	1	1		1.2	Shrub	NA	5	1	1	0	Ants	0	0	3092.55	NA	0	1	0	0	0	0	0
Leucadendron	eucalyptifolium	Southern Africa	1			5	Shrub	8.96	1	4	1	1	Wind	0	0	44525.4	Resistant	0	1	0	0	0	0	0
Leucadendron	flexuosum	Southern Africa	1			2.5	Shrub	NA	1	2	0	1	Wind	0	0	148.459	NA	0	1	0	0	0	0	0
Leucadendron	floridum	Southern Africa	1			2	Shrub	6.51	7	2	1	1	Unspecialized	0	0	146.028	NA	0	1	0	0	0	0	0
Leucadendron	galpinii	Southern Africa	1			3	Shrub	18.5	3	2	1	1	Unspecialized	0	0	4401.2	Very susceptible	0	1	0	0	0	0	0
Leucadendron	gandogeri	Southern Africa	1			1.6	Shrub	23	1	2	1	1	Wind	0	0	4097.17	Resistant	0	1	0	0	0	0	0
Leucadendron	glaberrimum	Southern Africa	1			1.3	Shrub	108.38	1	3	1	0	Mammals	0	0	3525.57	NA	0	1	0	0	0	0	0
Leucadendron	grandiflorum	Southern Africa	1			2	NA	NA	1	2	1	NA	NA	0	0	NA	NA	NA	0	0	0	0	0	0
Leucadendron	gydoense	Southern Africa	1			1.3	Shrub	NA	9	1	1	0	NA	NA	0	491.805	NA	0	1	0	0	0	0	0
Leucadendron	lanigerum	Southern Africa	1			1.5	Shrub	5.45	2	3	0	1	Wind	0	0	7000.44	NA	0	1	0	0	0	0	0
Leucadendron	laureolum	Southern Africa	1			2	Shrub	25.6	1	1	1	1	Wind	0	0	20585.9	Susceptible	0	1	0	0	0	0	0
Leucadendron	laxum	Southern Africa	1			1.5	Shrub	504.68	6	2	1	0	NA	0	0	1221.26	NA	0	1	0	0	0	0	0
Leucadendron	levisanus	Southern Africa	1			2	Shrub	5.48	1	1	1	1	Unspecialized	0	0	656.628	NA	0	1	0	0	0	0	0
Leucadendron	linifolium	Southern Africa	1			2	Shrub	12.8	1	2	1	1	Unspecialized	0	0	12006.2	Susceptible	0	1	0	0	0	0	0
Leucadendron	loeriense	Southern Africa	1			2.5	Shrub	NA	1	2	1	1	Unspecialized	0	0	7312.21	NA	0	1	0	0	0	0	0
Leucadendron	loranthifolium	Southern Africa	1			2	Shrub	NA	1	3	1	0	Mammals	0	0	12169	NA	0	1	0	0	0	0	0
Leucadendron	macowanii	Southern Africa	1			2.3	Shrub	NA	3	3	1	1	Unspecialized	0	0	3.7399	NA	0	1	0	0	0	0	0
Leucadendron	meridianum	Southern Africa	1			2	Shrub	32.69	1	1	1	1	Wind	0	0	25591.8	NA	0	1	0	0	0	0	0
Leucadendron	microcephalum	Southern Africa	1			1.5	Shrub	27.68	1	1	1	1	Wind	0	0	4780.48	NA	0	1	0	0	0	0	0
Leucadendron	modestum	Southern Africa	1			0.6	Shrub	20.17	1	1	1	1	Wind	0	0	4171.95	NA	0	1	0	0	0	0	0
Leucadendron	muirii	Southern Africa	1			2	Shrub	4.68	1	2	1	1	Wind	0	0	3854.75	NA	0	1	0	0	0	0	0
Leucadendron	nervosum	Southern Africa	1			1.5	Shrub	NA	6	1	1	1	Wind	1	0	1152.03	Resistant	0	1	0	0	0	0	0
Leucadendron	nobile	Southern Africa	1			4	Shrub	5.86	1	6	1	1	Wind	0	0	6556.88	NA	0	1	0	0	0	0	0
Leucadendron	orientale	Southern Africa	1			1.3	Shrub	NA	5	2	1	0	Mammals	0	0	569.573	Very susceptible	0	1	0	0	0	0	0
Leucadendron	platyspermum	Southern Africa	1			1.7	Shrub	97.04	1	1	1	1	Wind	0	0	4254.9	NA	0	1	0	0	0	0	0
Leucadendron	procerum	Southern Africa	1			3	Shrub	12.65	2	1	1	1	Wind	0	0	5734.17	Very susceptible	0	1	0	0	0	0	0
Leucadendron	pubescens	Southern Africa	1			2.5	Shrub	135.53	1	5	1	0	Mammals	0	0	34644.2	NA	0	1	0	0	0	0	0
Leucadendron	rourkei	Southern Africa	1			5	Shrub	5.76	2	2	1	1	Unspecialized	0	0	2229.73	NA	0	1	0	0	0	0	0
Leucadendron	rubrum	Southern Africa	1	1		2.5	Shrub	23.94	1	2	1	1	Wind	1	0	114751	Very susceptible	0	1	0	0	0	0	0
Leucadendron	salicifolium	Southern Africa	1			3	Shrub	19	1	3	1	1	Unspecialized	0	0	32268.3	Very susceptible	0	1	0	0	0	0	0
Leucadendron	salignum	Southern Africa	1			2	Shrub	8.3	1	8	1	0	Wind	0	0	185873	Very susceptible	0	1	0	0	0	0	0
Leucadendron	sessile	Southern Africa	1			1.5	Shrub	200	2	2	1	0	Mammals	0	0	3454.26	NA	0	1	0	0	0	0	0
Leucadendron	spissifolium	Southern Africa	1			1.3	Shrub	12.24	1	3	0	1	Wind	0	0	43416.3	NA	0	1	0	0	0	0	0
Leucadendron	stelligerum	Southern Africa	1			1.3	Shrub	4.83	4	2	1	1	NA	0	0	108.544	NA	0	1	0	0	0	0	0
Leucadendron	strobilinum	Southern Africa	1			2.6	Shrub	NA	1	2	1	1	Wind	0	0	133.691	NA	0	1	0	0	0	0	0
Leucadendron	teretifolium	Southern Africa	1			1	Shrub	4.84	1	2	1	1	Wind	0	0	27976	NA	0	1	0	0	0	0	0
Leucadendron	thymifolium	Southern Africa	1			2	Shrub	29.53	5	2	1	0	Unspecialized	0	0	263.288	NA	0	1	0	0	0	0	0
Leucadendron	tinctum	Southern Africa	1			1.3	Shrub	229	3	1	1	0	Mammals	0	0	46870.4	NA	0	1	0	0	0	0	0
Leucadendron	uliginosum	Southern Africa	1			2.3	Shrub	4.66	3	1	1	1	Unspecialized	1	0	2668.5	Resistant	0	1	0	0	0	0	0
Leucadendron	xanthoconus	Southern Africa	1			2	Shrub	10.85	1	1	1	1	Wind	0	0	14946.7	NA	0	1	0	0	0	0	0
Leucospermum	bolusii	Southern Africa	1			1.5	Shrub	NA	2	4	1	0	Ants	0	NA	29.1401	NA	0	1	0	0	0	0	0
Leucospermum	catherinae	Southern Africa	1			3	Shrub	81.2	1	4	1	0	Ants	1	NA	4162.17	NA	1	1	0	0	0	0	0
Leucospermum	conocarpodendron	Southern Africa	1			5	Tree	100	4	5	1	0	Ants	1	NA	51.1191	Susceptible	0	1	0	1	0	1	0
Leucospermum	cordifolium	Southern Africa	1			1.5	Shrub	100	1	6	1	0	Ants	1	1	7322.94	Very susceptible	1	1	0	1	0	0	0
Leucospermum	cuneiforme	Southern Africa	1			3	Shrub	NA	1	12	0	0	Ants	1	1	76361.7	Very susceptible	0	1	0	1	0	0	0
Leucospermum	erubescens	Southern Africa	1			2	Shrub	NA	4	6	1	0	Ants	1	0	641.76	NA	0	1	0	0	0	0	0
Leucospermum	formosum	Southern Africa	1			3	Shrub	NA	4	2	1	0	Ants	1	NA	5627.56	Resistant	1	1	0	1	0	0	0
Leucospermum	glabrum	Southern Africa	1			2.5	Shrub	108	8	3	1	0	Ants	1	NA	1322.63	Susceptible	0	1	0	1	0	0	0
Leucospermum	grandiflorum	Southern Africa	1			2.5	Shrub	NA	3	6	1	0	Ants	1	NA	524.745	NA	1	1	0	0	0	0	0
Leucospermum	gueinzii	Southern Africa	1			3	Shrub	NA	2	5	1	0	Ants	1	NA	498.226	NA	1	1	0	0	0	0	0
Leucospermum	hypophyllocarpodendron	Southern Africa	1			0.2	Shrub	2.02	2	6	1	0	Ants	0	NA	10949	NA	0	1	0	1	0	0	0
Leucospermum	lineare	Southern Africa	1			2	Shrub	NA	3	7	1	0	Ants	1	NA	916.497	NA	0	1	0	1	0	0	0
Leucospermum	muirii	Southern Africa	1			1.5	Shrub	24.13	3	4	1	0	Ants	1	NA	265.247	NA	0	1	0	1	0	0	0
Leucospermum	mundii	Southern Africa	1			1	Shrub	NA	5	5	1	0	Ants	1	1	531.266	NA	0	1	0	0	0	0	0
Leucospermum	oleifolium	Southern Africa	1			1	Shrub	NA	2	6	1	0	Ants	1	1	6120.26	NA	0	1	0	1	0	0	0
Leucospermum	patersonii	Southern Africa	1			4	Tree	NA	2	5	1	0	Ants	1	NA	821.694	Very susceptible	0	1	0	1	0	0	0
Leucospermum	praecox	Southern Africa	1			3	Shrub	76.92	3	6	1	0	Ants	1	NA	2127.36	NA	0	1	0	1	0	0	0
Leucospermum	prostratum	Southern Africa	1			NA	Shrub	24.3	1	6	0	0	Ants	0	NA	2761.85	Very susceptible	0	1	0	0	0	0	0
Leucospermum	reflexum	Southern Africa	1			4	Shrub	NA	2	5	1	0	Ants	1	1	3429.35	Susceptible	1	1	0	1	0	0	0
Leucospermum	rodolentum	Southern Africa	1			3	Shrub	64.65	3	4	1	0	Ants	0	NA	24532.2	NA	0	1	0	0	0	0	0
Leucospermum	saxosum	Southern Africa	1			2	Shrub	NA	NA	12	0	0	Ants	1	NA	22871.8	NA	0	1	0	1	0	0	0
Leucospermum	tottum	Southern Africa	1			1.5	Shrub	NA	5	5	1	0	Ants	1	NA	5105.7	NA	1	1	0	1	0	0	0
Leucospermum	vestitum	Southern Africa	1			2.5	Shrub	NA	4	7	1	0	Ants	1	NA	7949.38	NA	0	1	0	1	0	0	0
Paranomus	bolusii	Southern Africa	1			1	Shrub	NA	3	6	1	0	Ants	0	NA	1292.09	NA	0	0	0	0	0	0	0
Paranomus	reflexus	Southern Africa	1			1.5	Shrub	NA	7	3	1	0	Ants	0	NA	664.424	Susceptible	1	1	0	1	0	0	0
Paranomus	bracteolaris	Southern Africa	1			2	Shrub	30.43	1	3	1	0	Ants	0	NA	6444.33	NA	0	1	0	1	0	0	0
Paranomus	spicatus	Southern Africa	1			1	Shrub	NA	5	3	1	0	Ants	0	NA	159.414	NA	0	1	0	1	0	0	0
Knightia	excelsa	Southern Africa	1			30	Tree	29	NA	2	NA	NA	Wind	0	NA	78811.6	NA	1	0	0	1	1	0	0
Eucarpha	deplanchei	New Caledonia	1			NA	NA	NA	NA	NA	NA	NA	NA	NA	NA	NA	NA	NA	0	0	0	0	0	0
Roupala	brachybotrys subsp. grossidentata	America	1			NA	NA	NA	NA	NA	NA	NA	NA	NA	NA	NA	NA	NA	0	0	0	0	0	0
Roupala	longepetiolata	America	1			NA	NA	NA	NA	NA	NA	NA	NA	NA	NA	NA	NA	NA	0	0	0	0	0	0
Roupala	macrophylla	America	1			NA	NA	NA	NA	NA	NA	NA	NA	NA	NA	NA	NA	NA	0	0	0	0	0	0
Roupala	montana	America	1			NA	NA	47	NA	NA	NA	NA	NA	NA	NA	NA	NA	NA	0	0	0	0	0	0
Roupala	montana var. paraensis	America	1			NA	NA	NA	NA	NA	NA	NA	NA	NA	NA	NA	NA	NA	0	0	0	0	0	0
Roupala	pseudocordata	America	1			NA	NA	NA	NA	NA	NA	NA	NA	NA	NA	NA	NA	NA	0	0	0	0	0	0
Serruria	acrocarpa	Southern Africa	1			0.5	Shrub	3.5	1	8	0	0	Ants	0	NA	3682.01	NA	0	1	0	0	0	0	0
Serruria	adscendens	Southern Africa	1			1	Shrub	NA	3	4	1	0	Ants	0	NA	660.773	NA	0	1	0	0	0	0	0
Serruria	aitonii	Southern Africa	1			1	Shrub	7.26	1	5	1	0	Ants	0	NA	7063.31	NA	0	1	0	0	0	0	0
Serruria	aemula	Southern Africa	1			0.5	Shrub	NA	1	4	1	0	Ants	0	NA	NA	NA	0	1	0	1	0	0	0
Serruria	elongata	Southern Africa	1			1.5	Shrub	2.7	1	4	1	0	Ants	0	NA	6927.02	NA	1	1	0	0	0	0	0
Serruria	florida	Southern Africa	1			2	Shrub	NA	2	4	1	0	Ants	0	NA	2.13541	Very susceptible	0	1	0	1	0	0	0
Serruria	fucifolia	Southern Africa	1			1.5	Shrub	NA	3	4	1	0	Ants	0	NA	5077.32	NA	0	0	0	1	0	0	0
Serruria	glomerata	Southern Africa	1			0.4	Shrub	5.39	1	3	1	0	Ants	0	NA	326.271	NA	0	1	0	0	0	0	0
Serruria	linearis	Southern Africa	1			0.8	Shrub	NA	2	4	0	0	Ants	0	NA	166.817	NA	0	1	0	0	0	0	0
Serruria	pedunculata	Southern Africa	1			1	Shrub	21.37	2	5	1	0	Ants	0	NA	1343.75	NA	0	1	0	0	0	0	0
Serruria	phylicoides	Southern Africa	1			1	Shrub	12	2	4	1	0	Ants	0	NA	3275.39	NA	0	1	0	0	0	0	0
Serruria	pinnata	Southern Africa	1			0.1	Shrub	NA	NA	4	0	0	Ants	0	NA	2.44664	NA	NA	0	0	0	0	0	0
Serruria	rosea	Southern Africa	1			1.5	Shrub	18.58	4	3	1	0	Ants	0	NA	233.764	NA	0	0	0	1	0	0	0
Orites	myrtoidea	America	1			2	Shrub	7.29	NA	2	NA	NA	Wind	NA	NA	113925	NA	0	0	0	1	0	0	0
Banksia	aemula	Australia	1	1		8	Shrub	84	NA	4	0	1	Wind	1	NA	378097	Resistant	1	0	1	1	0	0	0
Banksia	ashbyi	Australia	1			8	Shrub	16.72	NA	3	NA	1	Wind	1	NA	118841	Very susceptible	1	1	0	1	0	0	0
Banksia	attenuata	Australia	1			4	Shrub	104	3	5	0	1	Wind	0	0	298922	Very susceptible	1	1	1	0	0	0	0
Banksia	baxteri	Australia	1			4	Shrub	40.5	2	6	1	1	Wind	1	1	19418.9	Very susceptible	0	1	1	0	0	0	0
Banksia	burdettii	Australia	1			4	Shrub	103.4	NA	5	1	1	Wind	1	NA	6608.59	Very susceptible	1	1	0	0	0	0	0
Banksia	caleyi	Australia	1	1		2	Shrub	NA	5	3	1	1	Wind	0	NA	18830.6	Susceptible	0	0	0	1	0	0	0
Banksia	canei	Australia	1	1		3	Shrub	8.75	NA	6	1	1	Wind	NA	NA	42863.7	NA	1	0	0	1	0	0	0
Banksia	coccinea	Australia	1			8	Tree	12.9	5	8	1	1	Wind	1	1	88654.3	Very susceptible	0	1	0	1	0	0	0
Banksia	conferta	Australia	1			4	Shrub	NA	NA	4	1	1	Wind	0	NA	96383.4	NA	1	0	0	1	0	0	0
Banksia	dryandroides	Australia	1			1	Shrub	NA	NA	4	1	1	Wind	NA	NA	8367.81	Very susceptible	0	0	1	1	0	0	0
Banksia	ericifolia	Australia	1		1	6	Shrub	20	5	5	1	1	Wind	1	1	101066	Resistant	1	1	1	1	0	0	0
Banksia	ericifolia var. macrantha	Australia	1			6	Shrub	NA	NA	5	1	1	Wind	1	NA	15237.7	NA	1	1	0	1	0	0	0
Banksia	grandis	Australia	1	1		10	Tree	NA	3	4	0	1	Wind	1	0	97007.6	Very susceptible	1	0	0	1	0	0	0
Banksia	hookeriana	Australia	1			3	Shrub	53	4	7	1	1	Wind	1	1	8652.25	Very susceptible	1	1	0	1	0	0	0
Banksia	integrifolia	Australia	1		1	10	Tree	13.67	NA	7	0	1	Wind	1	1	684608	Resistant	1	0	0	1	0	0	0
Banksia	marginata	Australia	1			12	Tree	7.88	NA	6	NA	1	Wind	1	NA	1.11481e+06	Susceptible	1	0	1	1	0	0	0
Banksia	media	Australia	1			10	Shrub	39.65	NA	6	1	1	Wind	1	1	107967	Susceptible	1	0	1	1	0	0	0
Banksia	menziesii	Australia	1			3	Shrub	87.3	NA	7	0	1	Wind	1	0	248037	Very susceptible	1	1	0	0	0	0	0
Banksia	nutans	Australia	1			1	Shrub	NA	NA	4	1	1	Wind	0	1	237468	Very susceptible	0	0	0	1	0	0	0
Banksia	oblongifolia	Australia	1			3	Shrub	17.9	NA	4	0	1	Wind	1	NA	399202	Resistant	1	0	0	1	0	0	0
Banksia	occidentalis	Australia	1			7	Shrub	9.5	NA	4	1	1	Wind	1	NA	158926	Very susceptible	1	0	1	1	0	0	0
Banksia	ornata	Australia	1			3	Shrub	27.14	NA	4	1	1	Wind	1	NA	136977	Very susceptible	1	0	1	1	0	0	0
Banksia	paludosa	Australia	1	1		2	Shrub	NA	NA	4	0	1	Wind	1	1	42829.2	Resistant	1	0	0	1	0	0	0
Banksia	praemorsa	Australia	1			4	Shrub	NA	NA	4	1	1	Wind	1	NA	4611.52	Very susceptible	1	0	0	1	0	0	0
Banksia	pilostylis	Australia	1			4	Shrub	58.97	2	4	1	1	Wind	1	NA	16990.9	Susceptible	1	0	0	1	0	0	0
Banksia	prionotes	Australia	1			10	Shrub	24	NA	7	1	1	Wind	1	1	335755	Very susceptible	1	1	0	1	0	0	0
Banksia	quercifolia	Australia	1			3	Shrub	NA	NA	4	1	1	Wind	1	NA	21861.5	Very susceptible	1	0	1	1	0	0	0
Banksia	robur	Australia	1	1		3	Shrub	23.76	3	7	0	1	Wind	1	NA	735670	Resistant	1	0	0	1	0	0	0
Banksia	saxicola	Australia	1			3	Shrub	10.8	NA	3	1	1	Wind	1	NA	54506.6	Very susceptible	0	0	0	1	0	0	0
Banksia	sceptrum	Australia	1			5	Shrub	NA	NA	2	1	1	Wind	1	NA	25538.1	Very susceptible	1	1	0	1	0	0	0
Banksia	serrata	Australia	1	1		16	Tree	56.03	9	6	0	1	Wind	1	1	664355	Resistant	1	0	0	1	0	0	0
Banksia	speciosa	Australia	1			8	Shrub	121.2	NA	12	1	1	Wind	1	1	240224	Very susceptible	1	1	1	0	0	0	0
Banksia	sphaerocarpa	Australia	1			2	Shrub	NA	NA	7	0	1	Wind	1	NA	224992	Very susceptible	0	0	1	1	0	0	0
Banksia	spinulosa	Australia	1	1		3	Shrub	13.45	NA	4	0	1	Wind	1	0	1469514	NA	1	0	0	1	0	0	0
Banksia	spinulosa var. collina	Australia	1	1		3	Shrub	10.9	NA	4	0	1	Wind	1	NA	775056	Resistant	1	0	0	1	0	0	0
Banksia	spinulosa var. cunninghamii	Australia	1			6	Shrub	NA	NA	4	1	1	Wind	1	NA	371655	Very susceptible	1	0	0	1	0	0	0
Banksia	verticillata	Australia	1			5	Shrub	NA	NA	4	1	1	Wind	1	NA	26046.3	Very susceptible	1	0	1	0	0	0	0
Banksia	victoriae	Australia	1			7	Shrub	NA	NA	2	1	1	Wind	1	NA	13631.5	Very susceptible	1	1	0	1	0	0	0
Banksia	violacea	Australia	1			1.5	Shrub	12.27	NA	4	1	1	Wind	1	NA	78062.8	Very susceptible	0	0	0	1	0	0	0
Banksia	armata	Australia	1			1.5	Shrub	8.65	NA	3	0	0	Wind	1	NA	274883	Very susceptible	0	1	0	1	0	0	0
Banksia	calophylla	Australia	1			NA	Shrub	NA	NA	2	0	NA	Wind	1	NA	8477.23	Very susceptible	0	0	0	1	0	0	0
Banksia	formosa	Australia	1	1		4	Shrub	NA	NA	4	1	0	Wind	1	1	68533	Susceptible	1	1	0	1	0	0	0
Banksia	dallanneyi	Australia	1			3	Shrub	NA	NA	4	0	NA	Wind	1	NA	435315	Very susceptible	0	0	0	1	0	0	0
Banksia	nobilis	Australia	1			4	Shrub	NA	NA	4	1	NA	Wind	1	NA	61627.9	NA	NA	1	0	1	0	0	0
Banksia	undata	Australia	1	1		3	Shrub	NA	NA	4	1	1	Wind	1	NA	8502.88	NA	0	1	0	1	0	0	0
Banksia	heliantha	Australia	1			3	Shrub	14.65	NA	4	1	0	Wind	1	1	10368.6	Very susceptible	0	1	0	1	0	0	0
Banksia	proteoides	Australia	1			2	Shrub	NA	NA	3	1	NA	Wind	1	NA	15175.5	NA	1	0	0	1	0	0	0
Banksia	stuposa	Australia	1			3	Shrub	NA	NA	3	1	NA	Wind	1	NA	28369.2	NA	0	1	0	1	0	0	0
Banksia	insulanemorecincta	Australia	1			1	Shrub	NA	NA	4	1	NA	Wind	1	NA	NA	NA	0	0	0	0	0	0	0
Embothrium	coccineum	America	1	1		1.2	Shrub	15.6	NA	3	NA	NA	Wind	1	0	NA	NA	0	1	0	1	0	0	0
Gevuina	avellana	America	1			20	Tree	NA	NA	5	NA	0	Mammals	0	NA	NA	NA	NA	1	0	1	0	0	0
Telopea	mongaensis	Australia	1			6	Shrub	38.21	NA	3	0	0	Wind	1	NA	9980	NA	1	0	0	1	0	0	0
Telopea	truncata	Australia	1			3	Shrub	29.71	NA	4	0	0	Wind	1	NA	61079.2	NA	0	0	0	1	0	0	0
Telopea	speciosissima	Australia	1	1		3	Shrub	54.26	5	4	0	0	Wind	1	0	63868.5	NA	1	1	0	1	0	0	0
Telopea	oreades	Australia	1	1		12	Shrub	35.26	NA	3	0	0	Wind	1	NA	91158.3	NA	0	0	0	1	0	0	0
Stenocarpus	cunninghamii	Australia	1	1		10	Tree	NA	NA	3	0	0	Wind	NA	NA	98121.8	NA	NA	0	0	1	0	0	0
Stenocarpus	gracilis	New Caledonia	1			NA	NA	NA	NA	NA	NA	0	NA	NA	NA	NA	NA	NA	0	0	0	0	0	0
Stenocarpus	salignus	Australia	1	1		30	Tree	NA	NA	4	0	0	Wind	1	NA	973828	NA	NA	0	0	1	1	0	0
Stenocarpus	sinuatus	Australia	1	1		30	Tree	57	7	4	NA	0	Wind	1	NA	577296	Resistant	1	0	0	1	0	0	0
Stenocarpus	trinervis	New Caledonia	1			NA	NA	NA	NA	NA	NA	0	NA	NA	NA	8720.87	NA	NA	0	0	0	0	0	0
Stenocarpus	umbellifer	New Caledonia	1			NA	NA	NA	NA	NA	NA	0	NA	NA	NA	NA	NA	NA	0	0	0	0	0	0
Hakea	baxteri	Australia	1			5	Shrub	39.9	NA	2	1	1	Wind	NA	NA	36777.1	Susceptible	0	0	0	1	0	0	0
Hakea	bucculenta	Australia	1	1		4	Shrub	12.9	NA	6	1	1	Wind	1	NA	39478.3	NA	1	0	1	1	0	0	0
Hakea	clavata	Australia	1			2	Shrub	12.1	NA	10	0	0	Wind	NA	NA	133250	NA	0	0	0	1	0	0	0
Hakea	costata	Australia	1	1		1.5	Shrub	7	NA	4	1	1	Wind	0	NA	43717.3	NA	0	0	0	1	0	0	0
Hakea	cristata	Australia	1	1		2	Shrub	85.2	NA	4	0	1	Wind	0	1	3215.76	NA	0	0	1	1	0	0	0
Hakea	cucullata	Australia	1	1		4	Shrub	29	NA	7	1	1	Wind	1	NA	14428.3	Susceptible	0	1	0	1	0	0	0
Hakea	cyclocarpa	Australia	1			2.5	Shrub	88.1	NA	3	0	1	Wind	NA	NA	48743.8	NA	0	0	0	1	0	0	0
Hakea	dactyloides	Australia	1			4.5	Shrub	23.17	4	2	1	1	Wind	0	NA	362403	Susceptible	0	1	0	1	0	0	0
Hakea	decurrens	Australia	1	1		2.4	Shrub	25.2	NA	5	0	1	Wind	NA	NA	610361	Susceptible	0	0	1	0	0	0	0
Hakea	drupacea	Australia	1		1	4	Shrub	17.1	2	4	1	1	Wind	0	NA	79029.8	NA	0	0	1	0	0	0	0
Hakea	elliptica	Australia	1	1		4	Shrub	18.4	NA	1	1	1	Wind	NA	NA	41693.9	Susceptible	0	1	1	0	0	0	0
Hakea	eriantha	Australia	1	1		5	Tree	14.04	NA	4	0	1	Wind	NA	NA	1229228	NA	0	0	1	0	0	0	0
Hakea	epiglottis	Australia	1			3	Shrub	4.52	NA	5	NA	1	Wind	NA	0	79530.5	NA	0	0	0	1	0	0	0
Hakea	francisiana	Australia	1	1		8	Tree	9.7	NA	4	1	1	Wind	1	NA	1831478	NA	0	0	0	1	0	0	0
Hakea	gibbosa	Australia	1		1	3	Shrub	43.9	1	4	1	1	Wind	0	NA	165265	NA	0	0	1	0	0	0	1
Hakea	laurina	Australia	1	1		6	Tree	21.6	NA	5	1	1	Wind	1	NA	589484	Susceptible	0	1	1	0	0	0	0
Hakea	leucoptera	Australia	1			8	Tree	22.27	NA	3	0	1	Wind	1	NA	2808108	NA	0	0	1	0	0	0	0
Hakea	lissocarpha	Australia	1	1		3	Shrub	23.9	NA	5	1	1	Wind	0	NA	382213	Resistant	0	0	1	0	0	0	0
Hakea	lissosperma	Australia	1			5	Shrub	20.14	NA	3	NA	1	Wind	NA	NA	102594	NA	0	0	1	0	0	0	0
Hakea	microcarpa	Australia	1			2	Shrub	4.43	NA	6	NA	0	Wind	NA	NA	1.35364e+06	NA	0	0	0	1	0	0	0
Hakea	minyma	Australia	1			6	Shrub	6.55	NA	4	1	1	Wind	0	NA	859817	NA	0	0	1	0	0	0	0
Hakea	multilineata	Australia	1			5	Shrub	12.2	NA	4	1	1	Wind	1	NA	273137	NA	0	1	0	1	0	0	0
Hakea	nodosa	Australia	1			4	Shrub	13.98	NA	4	NA	1	Wind	NA	NA	169598	Susceptible	0	0	0	1	0	0	0
Hakea	orthorrhyncha	Australia	1	1		1.3	Shrub	25.7	NA	5	0	1	Wind	1	NA	26261.3	NA	0	0	0	1	0	0	0
Hakea	oleifolia	Australia	1			10	Tree	5	NA	3	NA	1	Wind	0	NA	69724.8	Susceptible	0	0	0	1	0	0	0
Hakea	pandanicarpa subsp. crassifolia	Australia	1			3	Shrub	75.8	NA	3	1	1	Wind	NA	NA	64813.3	Susceptible	0	0	1	1	0	0	0
Hakea	petiolaris	Australia	1			3.6	Shrub	17	NA	3	0	1	Wind	1	NA	81961.9	Resistant	0	1	1	1	0	0	0
Hakea	platysperma	Australia	1			2	Shrub	501.8	NA	4	1	1	Wind	1	NA	204927	NA	0	0	0	1	0	0	0
Hakea	prostrata	Australia	1	1		4	Shrub	60	NA	4	0	1	Wind	0	NA	412931	Susceptible	0	0	1	0	0	0	0
Hakea	purpurea	Australia	1			2.5	Shrub	NA	NA	3	1	1	Wind	NA	NA	444646	NA	0	0	0	0	0	0	0
Hakea	pycnoneura	Australia	1	1		2.5	Shrub	5.8	NA	4	1	1	Wind	1	NA	217802	NA	0	0	0	0	0	0	0
Hakea	salicifolia	Australia	1		1	8	Shrub	20.2	1	4	1	1	Wind	0	1	775663	NA	0	0	1	0	0	0	0
Hakea	scoparia	Australia	1			3.5	Shrub	3.79	NA	5	1	1	Wind	1	NA	272828	NA	0	0	0	1	0	0	0
Hakea	sericea	Australia	1		1	4	Shrub	31.7	1	4	1	1	Wind	0	NA	269564	NA	0	0	1	0	0	0	0
Hakea	teretifolia	Australia	1	1		2.6	Shrub	9.48	NA	6	0	NA	Wind	1	NA	543909	NA	0	0	0	1	0	0	0
Hakea	undulata	Australia	1	1		2	Shrub	16.6	NA	4	1	1	Wind	0	NA	127750	Susceptible	0	0	0	1	0	0	0
Hakea	ulicina	Australia	1			5	Shrub	6.42	NA	2	1	1	Wind	0	NA	129214	Susceptible	0	0	0	1	0	0	0
Hakea	victoriae	Australia	1			3	Shrub	21.2	NA	4	1	1	Wind	1	NA	16566.5	Susceptible	0	0	0	1	0	0	0
Grevillea	acanthifolia	Australia	1			1.5	Shrub	NA	NA	9	1	0	Ants	1	NA	70307.8	NA	1	0	1	1	1	0	0
Grevillea	alpina	Australia	1			2	Shrub	NA	NA	6	1	0	Birds	NA	NA	651522	Very susceptible	0	0	0	1	1	0	0
Grevillea	aquifolium	Australia	1	1		2	Shrub	NA	NA	4	0	0	Birds	NA	NA	142142	Very susceptible	0	0	0	1	0	0	0
Grevillea	arenaria	Australia	1	1		4	Shrub	NA	NA	12	1	0	Ants	1	NA	211119	NA	0	0	1	1	0	0	0
Grevillea	arenaria subsp. canescens	Australia	1			3	Shrub	NA	NA	12	0	0	Ants	1	NA	110897	NA	0	1	1	1	0	0	0
Grevillea	aspleniifolia	Australia	1	1		5	Shrub	86.96	NA	5	1	0	Wind	1	NA	8756.34	NA	1	1	1	0	1	0	0
Grevillea	australis	Australia	1			3	Shrub	14.115	NA	5	1	0	Insects	NA	NA	72053.6	NA	0	0	1	1	0	0	0
Grevillea	baileyana	Australia	1			30	Tree	14	NA	5	1	0	NA	1	NA	70737.2	NA	1	1	0	1	1	0	0
Grevillea	banksii	Australia	1		1	10	Tree	19.18	1	3	1	0	Wind	1	1	352611	NA	1	0	1	1	1	1	0
Grevillea	banyabba	Australia	1			1.5	Shrub	NA	NA	3	1	0	NA	NA	NA	328.899	NA	0	0	0	1	0	0	0
Grevillea	barklyana	Australia	1			8	Tree	136	2	3	1	0	Birds	NA	NA	484.67	NA	1	0	0	1	1	0	0
Grevillea	baueri	Australia	1	1		1	Shrub	NA	NA	5	1	0	Unspecialized	1	NA	221007	NA	0	0	0	1	0	0	0
Grevillea	beadleana	Australia	1			2.5	Shrub	NA	NA	3	1	0	NA	1	1	11425.9	NA	0	1	0	1	0	0	0
Grevillea	bedggoodiana	Australia	1			0.5	Shrub	NA	NA	2	1	0	Ants	NA	NA	134.685	NA	0	0	0	0	0	0	0
Grevillea	bipinnatifida	Australia	1			1	Shrub	NA	NA	7	0	0	Birds	NA	NA	46717	NA	1	0	0	1	0	0	0
Grevillea	biternata	Australia	1	1		2.5	Shrub	NA	NA	5	1	0	Insects	NA	NA	224113	NA	0	0	1	1	1	0	0
Grevillea	caleyi	Australia	1			4	Shrub	298.3	4	5	1	0	Unspecialized	1	1	9456.81	NA	0	0	0	1	0	0	0
Grevillea	confertifolia	Australia	1			1	Shrub	NA	NA	5	1	0	NA	NA	NA	35098.7	Susceptible	0	0	0	1	0	0	0
Grevillea	crithmifolia	Australia	1			2.5	Shrub	NA	NA	7	0	0	NA	NA	NA	42527	NA	0	0	0	1	0	0	0
Grevillea	curviloba	Australia	1			2.5	Shrub	NA	NA	3	1	0	NA	NA	NA	378.171	Susceptible	0	0	0	1	0	0	0
Grevillea	dryandri	Australia	1			2	Shrub	NA	NA	7	0	0	NA	NA	NA	431754	NA	1	0	0	1	1	0	0
Grevillea	evansiana	Australia	1			0.5	Shrub	NA	NA	5	1	0	Wind	NA	NA	7269.64	NA	0	0	0	1	0	0	0
Grevillea	endlicheriana	Australia	1			3	Shrub	NA	NA	5	NA	0	NA	NA	NA	13050.1	NA	0	0	0	1	0	0	0
Grevillea	fasciculata	Australia	1			1.8	Shrub	NA	NA	7	1	0	NA	NA	NA	39747.5	Susceptible	0	0	0	1	1	0	0
Grevillea	floribunda	Australia	1	1		2	Shrub	24.37	NA	7	0	0	Ants	1	NA	863097	NA	0	0	0	1	0	0	0
Grevillea	fulgens	Australia	1			3	Shrub	NA	NA	5	1	0	NA	NA	NA	2163.4	Susceptible	0	0	0	1	0	0	0
Grevillea	glauca	Australia	1			10	Shrub	72.77	NA	5	0	0	NA	1	NA	616894	NA	0	0	0	0	1	0	0
Grevillea	hilliana	Australia	1	1		30	Tree	NA	NA	6	1	0	NA	1	NA	325447	NA	1	0	0	1	1	0	0
Grevillea	iaspicula	Australia	1			1.5	Shrub	NA	NA	7	1	0	NA	1	0	253.012	NA	0	0	0	1	0	0	0
Grevillea	intricata	Australia	1			3	Shrub	NA	NA	6	1	0	NA	1	NA	17279.4	NA	0	0	0	1	0	0	0
Grevillea	involucrata	Australia	1			0.5	Shrub	NA	NA	5	1	0	NA	NA	NA	3734.63	Susceptible	0	0	0	1	0	0	0
Grevillea	johnsonii	Australia	1			4.5	Shrub	NA	NA	4	0	0	Ants	1	NA	25784.5	NA	0	0	1	1	0	0	0
Grevillea	juniperina	Australia	1	1		1.5	Shrub	NA	NA	4	1	0	Ants	1	NA	211940	NA	0	0	0	1	1	0	0
Grevillea	juniperina subsp. amphitricha	Australia	1			1.2	Shrub	NA	NA	2	1	0	Ants	1	NA	8987.38	NA	0	0	0	1	0	0	0
Grevillea	juniperina subsp. sulphurea	Australia	1			2	Shrub	NA	NA	2	1	0	Ants	1	NA	3192.38	NA	0	0	0	1	0	0	0
Grevillea	lanigera	Australia	1			2	Shrub	NA	NA	6	1	0	Ants	1	NA	240403	NA	0	0	0	0	1	0	0
Grevillea	laurifolia	Australia	1	1		0.1	Shrub	NA	NA	5	1	0	Ants	NA	NA	6967.19	NA	0	0	0	1	0	0	0
Grevillea	lavandulacea	Australia	1	1		1.5	Shrub	NA	NA	6	1	0	NA	1	1	326535	Very susceptible	0	0	1	1	1	0	0
Grevillea	leucopteris	Australia	1	1		5	Shrub	NA	NA	7	1	0	Wind	1	1	47832.5	NA	0	0	0	1	1	0	0
Grevillea	levis	Australia	1			2	Shrub	14.74	NA	6	0	0	NA	1	NA	197906	NA	0	0	0	1	0	0	0
Grevillea	linearifolia	Australia	1			2	Shrub	24	5	5	1	0	Ants	0	1	318931	NA	0	0	0	1	1	0	0
Grevillea	longifolia	Australia	1	1		6	Shrub	127.5	NA	7	1	0	NA	NA	1	5935.06	NA	0	0	0	1	0	0	0
Grevillea	longistyla	Australia	1			5	Shrub	NA	NA	4	0	0	NA	1	NA	401692	NA	1	1	0	1	0	0	0
Grevillea	manglesii	Australia	1			2.5	Shrub	NA	NA	6	1	0	NA	NA	NA	63189.9	NA	0	0	0	1	1	0	0
Grevillea	manglesii subsp. ornithopoda	Australia	1			2	Shrub	NA	NA	7	1	0	NA	NA	NA	2534.82	NA	0	0	0	1	1	0	0
Grevillea	mucronulata	Australia	1			3.5	Shrub	NA	NA	6	1	0	Ants	1	1	52217	NA	0	0	0	0	0	0	0
Grevillea	monticola	Australia	1			2	Shrub	NA	NA	5	1	0	NA	NA	NA	12417.1	NA	0	0	1	1	0	0	0
Grevillea	nudiflora	Australia	1			0.3	Shrub	NA	NA	5	0	0	NA	1	NA	382067	NA	0	0	0	1	0	0	0
Grevillea	obtusiflora	Australia	1	1		0.7	Shrub	NA	NA	4	0	0	NA	1	0	38472	NA	0	0	0	1	0	0	0
Grevillea	olivacea	Australia	1			4	Shrub	NA	NA	5	1	0	NA	1	NA	10850.1	Susceptible	0	0	1	1	0	0	0
Grevillea	oxyantha	Australia	1	1		3	Shrub	NA	NA	5	1	0	NA	NA	NA	19137.4	NA	0	0	0	1	0	0	0
Grevillea	paniculata	Australia	1			3	Shrub	14.62	NA	6	0	0	NA	1	NA	226066	NA	0	0	1	1	0	0	0
Grevillea	papuana	New Guinea	1			NA	NA	NA	NA	NA	NA	NA	NA	NA	NA	107934	NA	NA	0	0	0	0	0	0
Grevillea	parvula	Australia	1			2	Shrub	NA	NA	6	1	0	NA	1	NA	104194	NA	0	0	0	1	0	0	0
Grevillea	pimeleoides	Australia	1			2.5	Shrub	NA	NA	5	1	0	NA	NA	NA	2060.2	Susceptible	0	0	0	1	0	0	0
Grevillea	pteridifolia	Australia	1			15	Tree	17.71	NA	8	0	0	Ants	1	NA	3516070	NA	1	1	0	0	1	0	0
Grevillea	pterosperma	Australia	1			4	Shrub	29.16	NA	8	1	0	NA	NA	NA	3163957	NA	0	0	0	1	0	0	0
Grevillea	pulchella	Australia	1			1.5	Shrub	NA	NA	4	1	0	NA	NA	NA	226506	NA	0	0	0	1	1	0	0
Grevillea	quercifolia	Australia	1			0.7	Shrub	NA	NA	3	0	0	NA	1	NA	63994.7	NA	0	0	0	1	0	0	0
Grevillea	repens	Australia	1			NA	Shrub	NA	NA	7	1	0	NA	1	0	11811.6	NA	0	0	0	1	0	0	0
Grevillea	rhyolitica	Australia	1			2	Shrub	NA	NA	4	1	0	NA	1	NA	872.346	NA	0	0	0	1	0	0	0
Grevillea	robusta	Australia	1		1	40	Tree	20	6	5	1	0	Wind	1	1	1153696	NA	1	0	1	1	1	1	1
Grevillea	rosmarinifolia	Australia	1	1		2	Shrub	18.69	NA	6	0	0	Ants	1	NA	404678	NA	0	0	1	1	1	0	0
Grevillea	rosmarinifolia subsp. glabella	Australia	1	1		2	Shrub	NA	NA	4	1	0	Ants	1	NA	225976	NA	0	0	0	1	0	0	0
Grevillea	sericea	Australia	1			2	Shrub	15.901	5	7	1	0	Ants	0	1	118440	NA	0	0	0	1	1	0	0
Grevillea	shiressii	Australia	1			5	Shrub	25	NA	6	1	0	Ants	1	NA	5887.79	NA	0	0	0	1	0	0	0
Grevillea	speciosa	Australia	1			3	Shrub	27	2	4	1	0	Ants	1	NA	45162.6	NA	0	0	0	1	1	0	0
Grevillea	thelemanniana	Australia	1			1	Shrub	NA	NA	4	0	0	NA	1	NA	49558.9	Susceptible	0	0	0	1	1	0	0
Grevillea	thyrsoides	Australia	1			0.3	Shrub	NA	NA	4	1	0	NA	1	NA	474684	NA	0	0	0	1	0	0	0
Grevillea	tridentifera	Australia	1			NA	Shrub	NA	NA	NA	NA	0	NA	NA	NA	NA	NA	NA	0	0	1	0	0	0
Grevillea	trifida	Australia	1	1		1.7	Shrub	NA	NA	5	1	0	NA	NA	NA	82751.7	NA	0	0	1	1	0	0	0
Grevillea	tripartita	Australia	1			3	Shrub	NA	NA	4	1	0	NA	NA	NA	61034.9	Susceptible	0	0	0	1	1	0	0
Grevillea	venusta	Australia	1			5	Shrub	NA	NA	4	1	0	NA	1	NA	3243.14	NA	0	0	0	1	0	0	0
Grevillea	vestita	Australia	1			4.5	Shrub	NA	NA	5	0	0	NA	NA	NA	125200	NA	0	0	1	1	0	0	0
Grevillea	victoriae	Australia	1			3	Shrub	NA	NA	4	1	0	NA	1	NA	392424	NA	0	0	0	1	0	0	0
Grevillea	wilsonii	Australia	1			1.5	Shrub	56.18	NA	6	0	0	NA	1	1	33273.7	Resistant	0	0	1	0	1	0	0
Finschia	chloroxantha	New Guinea	1			NA	NA	NA	NA	NA	NA	NA	NA	NA	NA	721453	NA	NA	0	0	0	0	0	0
Macadamia	hildebrandii	Indonesia	1			NA	NA	NA	NA	NA	NA	NA	NA	NA	NA	NA	NA	NA	0	0	0	0	0	0
Macadamia	integrifolia	Australia	1	1		18	Tree	NA	NA	3	1	0	Mammals	0	NA	42857.7	NA	1	1	0	0	0	0	0
Macadamia	ternifolia	Australia	1	1		10	Tree	NA	NA	2	1	0	Mammals	0	NA	140655	NA	1	1	0	0	0	0	0
Macadamia	tetraphylla	Australia	1	1		18	Tree	NA	6	3	1	0	Mammals	0	1	453799	NA	1	1	0	1	0	0	0
Panopsis	cinnamomea	America	1			NA	NA	NA	NA	NA	NA	NA	NA	NA	NA	1345.85	NA	NA	0	0	0	0	0	0
Panopsis	suaveolens	America	1			NA	NA	NA	NA	NA	NA	NA	NA	NA	NA	1727569	NA	NA	0	0	0	0	0	0
Virotia	leptophylla	New Caledonia	1			NA	NA	NA	NA	NA	NA	NA	NA	NA	NA	NA	NA	NA	0	0	0	0	0	0
Sleumerodendron	austrocaledonicum	New Caledonia	1			NA	NA	NA	NA	NA	NA	NA	NA	NA	NA	671.365	NA	NA	0	0	0	0	0	0
Bleasdalea	bleasdalei	Australia	1			24	Tree	NA	NA	4	NA	0	NA	NA	NA	39636.9	NA	1	0	0	0	0	0	0
Kermadecia	rotundifolia	New Caledonia	1			NA	NA	NA	NA	NA	NA	NA	NA	NA	NA	NA	NA	NA	0	0	0	0	0	0
Kermadecia	sinuata	New Caledonia	1			NA	NA	NA	NA	NA	NA	NA	NA	NA	NA	111.29	NA	NA	0	0	0	0	0	0
Turrillia	lutea (Guillaumin)	Pacific islands	1			NA	NA	NA	NA	NA	NA	NA	NA	NA	NA	NA	NA	NA	0	0	0	0	0	0
Turrillia	ferruginea	Pacific islands	1			NA	NA	NA	NA	NA	NA	NA	NA	NA	NA	NA	NA	NA	0	0	0	0	0	0
Petrophile	pulchella	Australia	1			3	Shrub	4.96	4	8	1	1	Unspecialized	0	NA	120384	NA	0	0	0	1	0	0	0
Conospermum	triplinervium	Australia	1			4	Tree	NA	NA	3	1	0	NA	0	NA	452446	Very susceptible	NA	1	0	0	0	0	0
Buckinghamia	celsissima	Australia	1			30	Tree	NA	NA	4	1	0	Wind	0	NA	103344	NA	1	0	1	1	1	0	0
Lambertia	formosa	Australia	1			2	Shrub	20.9	3	5	0	1	Wind	1	NA	251052	Very susceptible	0	0	0	1	0	0	0
Lambertia	inermis	Australia	1			6	Shrub	NA	NA	10	1	1	Wind	1	NA	110786	Very susceptible	0	0	0	1	0	0	0
Alloxylon	pinnatum	Australia	1			25	Tree	NA	NA	3	1	0	Wind	1	NA	49460.8	NA	1	0	0	1	0	0	0
Alloxylon	flammeum	Australia	1			33	Tree	NA	NA	3	1	0	Wind	1	NA	5522.27	NA	0	0	0	1	0	0	0
Alloxylon	wickhamii	Australia	1			30	Tree	NA	NA	2	1	0	Wind	NA	NA	7890.94	NA	1	0	0	1	0	0	0
Brabejum	stellatifolium	Southern Africa	1			8	Tree	NA	NA	2	0	0	Water	0	NA	45691.1	Susceptible	0	0	1	1	0	0	0
Garnieria	spathulifolia	New Caledonia	1			NA	NA	NA	NA	NA	NA	NA	NA	NA	NA	NA	NA	NA	0	0	0	0	0	0
Lomatia	dentata	America	1			10	Tree	NA	NA	NA	NA	0	NA	NA	NA	114665	NA	NA	0	0	0	0	0	0
Lomatia	ferruginea	America	1			10	Tree	NA	NA	3	NA	0	NA	NA	NA	255980	NA	0	0	0	1	0	0	0
Lomatia	fraseri	Australia	1			11	Tree	7.2	NA	3	1	0	Wind	0	NA	436709	NA	1	0	0	1	0	0	0
Lomatia	fraxinifolia	Australia	1			24	Tree	25	NA	3	1	0	Wind	0	NA	15912.3	Susceptible	1	0	0	1	0	0	0
Lomatia	hirsuta	America	1			15	Tree	6.95	NA	4	NA	0	NA	NA	NA	NA	NA	NA	0	0	1	1	0	0
Lomatia	ilicifolia	Australia	1			3	Shrub	NA	NA	4	0	0	Wind	NA	NA	240164	Susceptible	1	0	0	1	0	0	0
Lomatia	myricoides	Australia	1			6	Shrub	6.45	NA	3	1	0	Wind	NA	NA	402214	NA	1	1	1	0	0	0	0
Lomatia	polymorpha	Australia	1			4	Shrub	NA	NA	3	NA	0	Wind	NA	NA	40059.1	NA	NA	0	0	1	0	0	0
Lomatia	silaifolia	Australia	1			2	Shrub	NA	NA	6	0	0	Wind	0	1	1366273	NA	1	1	0	1	0	0	0
Lomatia	tinctoria	Australia	1			2	Shrub	NA	NA	4	0	0	Wind	NA	NA	80245.8	NA	0	0	0	1	0	0	0
Mimetes	argenteus	Southern Africa	1			3.5	Shrub	28.57	6	4	1	0	Ants	1	NA	1092.41	NA	1	0	0	1	0	0	0
Mimetes	cucullatus	Southern Africa	1			2	Shrub	37.03	1	12	0	0	Ants	1	NA	67280.5	NA	1	1	0	1	0	0	0
Mimetes	hirtus	Southern Africa	1			2.5	Shrub	13.49	3	7	1	0	Ants	1	NA	1667.92	Susceptible	1	0	0	1	0	0	0
Mimetes	hottentoticus	Southern Africa	1			3	Shrub	NA	8	5	1	0	Ants	1	NA	9.82515	NA	1	0	0	1	0	0	0
Oreocallis	grandiflora	America	1			NA	NA	NA	NA	NA	NA	NA	NA	NA	NA	NA	NA	NA	0	0	0	0	0	0
Spatalla	setacea	Southern Africa	1			1	Shrub	NA	4	3	1	0	Ants	0	NA	826.496	NA	0	0	0	1	0	0	0
Toronia	toru	New Zealand	1			NA	NA	NA	NA	NA	NA	NA	NA	NA	NA	45.7634	NA	NA	0	0	0	0	0	0
Virotia	neurophylla	New Caledonia	1			NA	NA	NA	NA	NA	NA	NA	NA	NA	NA	NA	NA	NA	0	0	0	0	0	0
Stirlingia	latifolia	Australia	1			1.5	Shrub	NA	2	2	0	NA	NA	0	NA	154730	Susceptible	1	1	0	1	0	0	0
Symphionema	paludosum	Australia	1			0.6	Shrub	NA	NA	4	NA	NA	NA	NA	NA	148823	NA	0	0	0	0	0	0	0
Xylomelum	occidentale	Australia	1			8	Tree	NA	NA	3	0	1	NA	0	NA	33723.7	Susceptible	1	1	0	1	0	0	0
Hollandaea	riparia	Australia	1			NA	Tree	NA	NA	NA	NA	NA	NA	NA	NA	130.974	NA	1	0	0	0	0	0	0
Athertonia	diversifolia	Australia	1			30	Tree	NA	NA	4	NA	0	Mammals	NA	NA	5252.73	NA	1	1	0	1	0	0	0
Hicksbeachia	pinnatifolia	Australia	1			10	Tree	NA	NA	3	0	0	NA	NA	1	164360	NA	1	1	0	1	0	0	0
Persoonia	pinifolia	Australia	1			4	Shrub	141.518	NA	4	1	0	Birds	0	NA	12423.6	NA	1	0	0	1	0	0	0
